# Supplementary material for: Polarized RPE Secretome Preserves Photoreceptors in Retinal Dystrophic RCS Rats
Source: Cells. 2023 Jun 22;12(13):1689. doi: 10.3390/cells12131689 (PMC10340490; doi:10.3390/cells12131689)
Supplement: Supplementary file 1 [file cells-12-01689-s001.zip]

Archive with 1 entries (1 files):
- cells-2459687-supplementary.pdf
